# Supplementary material for: Comparative Analyses of Liquid-Biopsy MicroRNA371a-3p Isolation Protocols for Serum and Plasma
Source: Cancers (Basel). 2021 Aug 24;13(17):4260. doi: 10.3390/cancers13174260 (PMC8428229; doi:10.3390/cancers13174260)
Supplement: Supplementary file 1 [file cancers-13-04260-s001.zip]

Archive with 7 entries (7 files):
- Timmerman et al Supplemental Figure 1.eps
- Timmerman et al Supplemental Figure 2.eps
- Timmerman et al Supplemental Table 1.eps
- Timmerman et al Supplemental Table 2.eps
- Timmerman et al Supplemental Table 3.eps
- Timmerman et al Supplemental Table 4.eps
- Timmerman et al Supplemental Table 5.eps
